# Supplementary material for: Action of Multiple Rice β-Glucosidases on Abscisic Acid Glucose Ester
Source: Int J Mol Sci. 2021 Jul 15;22(14):7593. doi: 10.3390/ijms22147593 (PMC8303963; doi:10.3390/ijms22147593)
Supplement: Supplementary file 1 [file ijms-22-07593-s001.zip]

Archive with 1 entries (1 files):
- ijms-1210391-supplementary.pdf
